# Supplementary material for: Molecular Typing of Pathogenic Leptospira Serogroup Icterohaemorrhagiae Strains Circulating in China during the Past 50 Years
Source: PLoS Negl Trop Dis. 2015 May 19;9(5):e0003762. doi: 10.1371/journal.pntd.0003762 (PMC4437656; doi:10.1371/journal.pntd.0003762)
Supplement: S1 Table — (XLS) [file pntd.0003762.s003.xls]

## Sheet: 128  Leptospira strains
MLST Clonal groups	ST	glmU	pntA	sucA	tpiA	pfkB	mreA	caiB	Species	Serogroup	Serovar	Country	Location of isolation	Source Type	Strains	Year	Strains type	strains origin
/	199	1	1	62	2	10	4	8	L. interrogans	Icterohaemorrhagiae	Copenhageni	Denmark	Unknown	Human	56101	1938	International Reference strains	this study
/	17	1	1	2	2	10	4	8	L. interrogans	Icterohaemorrhagiae	Icterohaemorrhagiae	Belgium	Unknown	Human	56102	1915	International Reference strains	this study
/	23	1	1	9	6	6	11	7	L. interrogans	Icterohaemorrhagiae	Naam	Indonesia	Unknown	Human	56103	1936	International Reference strains	this study
/	19	1	1	2	1	12	1	6	L. interrogans	Icterohaemorrhagiae	Mankarso	Indonesia	Unknown	Human	56104	1936	International Reference strains	this study
/	141	13	20	15	22	31	18	23	L. kirschneri	Icterohaemorrhagiae	Ndambari	Congo	Unknown	Human	56108	1938	International Reference strains	this study
/	65	14	20	12	22	31	18	23	L. kirschneri	Icterohaemorrhagiae	Mwogolo	Zaire	Unknown	Human	56166	1938	International Reference strains	this study
/	38	3	3	3	3	4	6	8	L. interrogans	Icterohaemorrhagiae	Gem	Sri Lanka	Unknown	Human	56229	1966	International Reference strains	this study
/	200	3	1	1	4	72	2	8	L. interrogans	Icterohaemorrhagiae	Tonkini	Japan	Unknown	Unknown	56233	Unknown	International Reference strains	this study
Group 1	1	1	1	1	1	1	1	1	L. interrogans	Icterohaemorrhagiae	Lai	China	Sichuan	Human	56601	1958	Chinese Reference strains	this study
Singleton	17	1	1	2	2	10	4	8	L. interrogans	Icterohaemorrhagiae	Icterohaemorrhagiae	China	Sichuan	Human	56618	1969	Chinese Reference strains	this study
Singleton	201	1	1	1	2	2	13	6	L. interrogans	Icterohaemorrhagiae	Copenhageni	China	Yunnan	Human	56619	1960	Chinese Reference strains	this study
Group 1	1	1	1	1	1	1	1	1	L. interrogans	Icterohaemorrhagiae	Naam	China	Sichuan	Human	56620	1966	Chinese Reference strains	this study
Singleton	202	1	1	2	2	4	3	5	L. interrogans	Icterohaemorrhagiae	Nanxi	China	Sichuan	Unknown	56641	Unknown	Chinese Reference strains	this study
Singleton	92	3	1	2	3	6	6	6	L. interrogans	Icterohaemorrhagiae	Honghe	China	Yunnan	Human	56642	1959	Chinese Reference strains	this study
Singleton	17	1	1	2	2	10	4	8	L. interrogans	Icterohaemorrhagiae	Renshou	China	Sichuan	Human	56678	1981	Chinese Reference strains	this study
Group 1	1	1	1	1	1	1	1	1	L. interrogans	Icterohaemorrhagiae	Liangshan	China	Sichuan	Human	56679	1982	Chinese Reference strains	this study
Singleton	17	1	1	2	2	10	4	8	L. interrogans	Icterohaemorrhagiae	Smithi	China	Sichuan	Human	9088	1990	Chinese Isolated strains	this study
Singleton	17	1	1	2	2	10	4	8	L. interrogans	Icterohaemorrhagiae	Icterohaemorrhagiae	China	Sichuan	Human	9091	1990	Chinese Isolated strains	this study
Group 1	1	1	1	1	1	1	1	1	L. interrogans	Icterohaemorrhagiae	Lai	China	Sichuan	Human	9195	1991	Chinese Isolated strains	this study
Group 1	1	1	1	1	1	1	1	1	L. interrogans	Icterohaemorrhagiae	Lai	China	Sichuan	Human	74170	1974	Chinese Isolated strains	this study
Singleton	203	3	3	1	3	3	6	8	L. interrogans	Icterohaemorrhagiae	Honghe	China	Sichuan	Human	78618	1978	Chinese Isolated strains	this study
Group 1	1	1	1	1	1	1	1	1	L. interrogans	Icterohaemorrhagiae	Lai	China	Sichuan	Apodemus agrarius	79353	1979	Chinese Isolated strains	this study
Group 1	98	1	1	19	1	1	1	1	L. interrogans	Icterohaemorrhagiae	Honghe	China	Sichuan	Human	81244	1981	Chinese Isolated strains	this study
Singleton	17	1	1	2	2	10	4	8	L. interrogans	Icterohaemorrhagiae	Copenhageni	China	Sichuan	Human	81328	1981	Chinese Isolated strains	this study
Singleton	17	1	1	2	2	10	4	8	L. interrogans	Icterohaemorrhagiae	Unknown	China	Sichuan	Human	81361	1981	Chinese Isolated strains	this study
Group 1	1	1	1	1	1	1	1	1	L. interrogans	Icterohaemorrhagiae	Unknown	China	Sichuan	Human	81366	1981	Chinese Isolated strains	this study
Singleton	17	1	1	2	2	10	4	8	L. interrogans	Icterohaemorrhagiae	Icterohaemorrhagiae	China	Sichuan	Human	81399	1981	Chinese Isolated strains	this study
Group 1	1	1	1	1	1	1	1	1	L. interrogans	Icterohaemorrhagiae	Liangshan	China	Sichuan	Human	82224	1982	Chinese Isolated strains	this study
Group 1	1	1	1	1	1	1	1	1	L. interrogans	Icterohaemorrhagiae	Honghe	China	Sichuan	Rat	85002	1985	Chinese Isolated strains	this study
Group 1	1	1	1	1	1	1	1	1	L. interrogans	Icterohaemorrhagiae	Lai	China	Sichuan	Human	91124	1991	Chinese Isolated strains	this study
Group 1	1	1	1	1	1	1	1	1	L. interrogans	Icterohaemorrhagiae	Unknown	China	Sichuan	Apodemus agrarius	200027	2000	Chinese Isolated strains	this study
Singleton	17	1	1	2	2	10	4	8	L. interrogans	Icterohaemorrhagiae	Unknown	China	Sichuan	Human	200041	2000	Chinese Isolated strains	this study
Group 1	1	1	1	1	1	1	1	1	L. interrogans	Icterohaemorrhagiae	Unknown	China	Sichuan	Human	200042	2000	Chinese Isolated strains	this study
Group 1	1	1	1	1	1	1	1	1	L. interrogans	Icterohaemorrhagiae	Unknown	China	Sichuan	Rattus nitidus	200044	2000	Chinese Isolated strains	this study
Group 1	1	1	1	1	1	1	1	1	L. interrogans	Icterohaemorrhagiae	Unknown	China	Sichuan	Apodemus agrarius	200056	2000	Chinese Isolated strains	this study
Group 1	1	1	1	1	1	1	1	1	L. interrogans	Icterohaemorrhagiae	Unknown	China	Sichuan	Rattus norvegicus	200064	2000	Chinese Isolated strains	this study
Group 1	1	1	1	1	1	1	1	1	L. interrogans	Icterohaemorrhagiae	Unknown	China	Sichuan	Apodemus agrarius	200101	2001	Chinese Isolated strains	this study
Group 1	1	1	1	1	1	1	1	1	L. interrogans	Icterohaemorrhagiae	Unknown	China	Sichuan	Apodemus agrarius	200132	2001	Chinese Isolated strains	this study
Group 1	1	1	1	1	1	1	1	1	L. interrogans	Icterohaemorrhagiae	Unknown	China	Sichuan	Apodemus agrarius	200135	2001	Chinese Isolated strains	this study
Group 1	1	1	1	1	1	1	1	1	L. interrogans	Icterohaemorrhagiae	Unknown	China	Sichuan	Apodemus agrarius	200136	2001	Chinese Isolated strains	this study
Group 1	1	1	1	1	1	1	1	1	L. interrogans	Icterohaemorrhagiae	Unknown	China	Sichuan	Apodemus agrarius	200137	2001	Chinese Isolated strains	this study
Group 1	1	1	1	1	1	1	1	1	L. interrogans	Icterohaemorrhagiae	Unknown	China	Sichuan	Apodemus agrarius	200141	2001	Chinese Isolated strains	this study
Group 1	1	1	1	1	1	1	1	1	L. interrogans	Icterohaemorrhagiae	Unknown	China	Sichuan	Apodemus agrarius	200148	2001	Chinese Isolated strains	this study
Singleton	17	1	1	2	2	10	4	8	L. interrogans	Icterohaemorrhagiae	Unknown	China	Sichuan	Human	200302	2003	Chinese Isolated strains	this study
Singleton	17	1	1	2	2	10	4	8	L. interrogans	Icterohaemorrhagiae	Unknown	China	Sichuan	Rattus norvegicus	200307	2003	Chinese Isolated strains	this study
Singleton	17	1	1	2	2	10	4	8	L. interrogans	Icterohaemorrhagiae	Unknown	China	Sichuan	Human	200502	2005	Chinese Isolated strains	this study
Singleton	17	1	1	2	2	10	4	8	L. interrogans	Icterohaemorrhagiae	Unknown	China	Sichuan	Human	200506	2005	Chinese Isolated strains	this study
Group 1	1	1	1	1	1	1	1	1	L. interrogans	Icterohaemorrhagiae	Unknown	China	Sichuan	Micromys minutus	200703	2007	Chinese Isolated strains	this study
Group 1	1	1	1	1	1	1	1	1	L. interrogans	Icterohaemorrhagiae	Unknown	China	Sichuan	Apodemus chevrieri	200705	2007	Chinese Isolated strains	this study
Group 1	1	1	1	1	1	1	1	1	L. interrogans	Icterohaemorrhagiae	Unknown	China	Sichuan	Apodemus agrarius	200801	2008	Chinese Isolated strains	this study
Group 1	1	1	1	1	1	1	1	1	L. interrogans	Icterohaemorrhagiae	Unknown	China	Sichuan	Shrew	200803	2008	Chinese Isolated strains	this study
Group 1	1	1	1	1	1	1	1	1	L. interrogans	Icterohaemorrhagiae	Unknown	China	Anhui	Apodemus agrarius	A05B125	2005	Chinese Isolated strains	this study
Group 1	1	1	1	1	1	1	1	1	L. interrogans	Icterohaemorrhagiae	Unknown	China	Anhui	Apodemus agrarius	A05B126	2005	Chinese Isolated strains	this study
Group 1	1	1	1	1	1	1	1	1	L. interrogans	Icterohaemorrhagiae	Unknown	China	Anhui	Apodemus agrarius	A05B127	2005	Chinese Isolated strains	this study
Group 1	1	1	1	1	1	1	1	1	L. interrogans	Icterohaemorrhagiae	Unknown	China	Anhui	Apodemus agrarius	A05B133	2005	Chinese Isolated strains	this study
Group 1	1	1	1	1	1	1	1	1	L. interrogans	Icterohaemorrhagiae	Unknown	China	Anhui	Apodemus agrarius	A05B137	2005	Chinese Isolated strains	this study
Group 1	1	1	1	1	1	1	1	1	L. interrogans	Icterohaemorrhagiae	Unknown	China	Anhui	Apodemus agrarius	A05B154	2005	Chinese Isolated strains	this study
Group 1	1	1	1	1	1	1	1	1	L. interrogans	Icterohaemorrhagiae	Unknown	China	Anhui	Apodemus agrarius	A05B167	2005	Chinese Isolated strains	this study
Group 1	1	1	1	1	1	1	1	1	L. interrogans	Icterohaemorrhagiae	Unknown	China	Anhui	Shrew	A05C101	2005	Chinese Isolated strains	this study
Group 1	1	1	1	1	1	1	1	1	L. interrogans	Icterohaemorrhagiae	Unknown	China	Anhui	Apodemus agrarius	A05C106	2005	Chinese Isolated strains	this study
Group 1	1	1	1	1	1	1	1	1	L. interrogans	Icterohaemorrhagiae	Unknown	China	Anhui	Apodemus agrarius	A05C120	2005	Chinese Isolated strains	this study
Group 1	1	1	1	1	1	1	1	1	L. interrogans	Icterohaemorrhagiae	Unknown	China	Anhui	Apodemus agrarius	A05C123	2005	Chinese Isolated strains	this study
Group 1	1	1	1	1	1	1	1	1	L. interrogans	Icterohaemorrhagiae	Unknown	China	Anhui	Apodemus agrarius	A05C143	2005	Chinese Isolated strains	this study
Group 1	1	1	1	1	1	1	1	1	L. interrogans	Icterohaemorrhagiae	Unknown	China	Anhui	Apodemus agrarius	A05D42	2005	Chinese Isolated strains	this study
Group 1	1	1	1	1	1	1	1	1	L. interrogans	Icterohaemorrhagiae	Unknown	China	Anhui	Apodemus agrarius	A05E22	2005	Chinese Isolated strains	this study
Group 1	1	1	1	1	1	1	1	1	L. interrogans	Icterohaemorrhagiae	Unknown	China	Anhui	Apodemus agrarius	A05E29	2005	Chinese Isolated strains	this study
Group 1	1	1	1	1	1	1	1	1	L. interrogans	Icterohaemorrhagiae	Unknown	China	Anhui	Apodemus agrarius	A05E38	2005	Chinese Isolated strains	this study
Group 1	1	1	1	1	1	1	1	1	L. interrogans	Icterohaemorrhagiae	Unknown	China	Anhui	Apodemus agrarius	A05E44	2005	Chinese Isolated strains	this study
Group 1	1	1	1	1	1	1	1	1	L. interrogans	Icterohaemorrhagiae	Unknown	China	Anhui	Apodemus agrarius	A05E45	2005	Chinese Isolated strains	this study
Group 1	1	1	1	1	1	1	1	1	L. interrogans	Icterohaemorrhagiae	Unknown	China	Anhui	Apodemus agrarius	A05E46	2005	Chinese Isolated strains	this study
Group 1	1	1	1	1	1	1	1	1	L. interrogans	Icterohaemorrhagiae	Unknown	China	Anhui	Apodemus agrarius	A05E69	2005	Chinese Isolated strains	this study
Group 1	1	1	1	1	1	1	1	1	L. interrogans	Icterohaemorrhagiae	Unknown	China	Hunan	Apodemus agrarius	H0703	2007	Chinese Isolated strains	this study
Group 1	128	1	31	1	1	1	1	1	L. interrogans	Icterohaemorrhagiae	Unknown	China	Hunan	Apodemus agrarius	H0708	2007	Chinese Isolated strains	this study
Group 1	1	1	1	1	1	1	1	1	L. interrogans	Icterohaemorrhagiae	Unknown	China	Hunan	Apodemus agrarius	H0718	2007	Chinese Isolated strains	this study
Group 1	128	1	31	1	1	1	1	1	L. interrogans	Icterohaemorrhagiae	Unknown	China	Hunan	Apodemus agrarius	H0719	2007	Chinese Isolated strains	this study
Group 1	128	1	31	1	1	1	1	1	L. interrogans	Icterohaemorrhagiae	Unknown	China	Hunan	Apodemus agrarius	H0722	2007	Chinese Isolated strains	this study
Group 1	128	1	31	1	1	1	1	1	L. interrogans	Icterohaemorrhagiae	Unknown	China	Hunan	Apodemus agrarius	H0724	2007	Chinese Isolated strains	this study
Group 1	128	1	31	1	1	1	1	1	L. interrogans	Icterohaemorrhagiae	Unknown	China	Hunan	Apodemus agrarius	H0725	2007	Chinese Isolated strains	this study
Group 1	128	1	31	1	1	1	1	1	L. interrogans	Icterohaemorrhagiae	Unknown	China	Hunan	Apodemus agrarius	H0726	2007	Chinese Isolated strains	this study
Group 1	128	1	31	1	1	1	1	1	L. interrogans	Icterohaemorrhagiae	Unknown	China	Hunan	Apodemus agrarius	H0728	2007	Chinese Isolated strains	this study
Group 1	128	1	31	1	1	1	1	1	L. interrogans	Icterohaemorrhagiae	Unknown	China	Hunan	Rattus rattoides	H0729	2007	Chinese Isolated strains	this study
Group 1	128	1	31	1	1	1	1	1	L. interrogans	Icterohaemorrhagiae	Unknown	China	Hunan	Apodemus agrarius	H0736	2007	Chinese Isolated strains	this study
Group 1	128	1	31	1	1	1	1	1	L. interrogans	Icterohaemorrhagiae	Unknown	China	Hunan	Apodemus agrarius	H0737	2007	Chinese Isolated strains	this study
Group 1	128	1	31	1	1	1	1	1	L. interrogans	Icterohaemorrhagiae	Unknown	China	Hunan	Apodemus agrarius	H0739	2007	Chinese Isolated strains	this study
Group 1	128	1	31	1	1	1	1	1	L. interrogans	Icterohaemorrhagiae	Unknown	China	Hunan	Apodemus agrarius	H0740	2007	Chinese Isolated strains	this study
Group 1	128	1	31	1	1	1	1	1	L. interrogans	Icterohaemorrhagiae	Unknown	China	Hunan	Apodemus agrarius	H0743	2007	Chinese Isolated strains	this study
Group 1	128	1	31	1	1	1	1	1	L. interrogans	Icterohaemorrhagiae	Unknown	China	Hunan	Apodemus agrarius	H0744	2007	Chinese Isolated strains	this study
Group 1	128	1	31	1	1	1	1	1	L. interrogans	Icterohaemorrhagiae	Unknown	China	Hunan	Apodemus agrarius	H0745	2007	Chinese Isolated strains	this study
Group 1	128	1	31	1	1	1	1	1	L. interrogans	Icterohaemorrhagiae	Unknown	China	Hunan	Apodemus agrarius	H0753	2007	Chinese Isolated strains	this study
Group 1	128	1	31	1	1	1	1	1	L. interrogans	Icterohaemorrhagiae	Unknown	China	Hunan	Apodemus agrarius	H0754	2007	Chinese Isolated strains	this study
Group 1	128	1	31	1	1	1	1	1	L. interrogans	Icterohaemorrhagiae	Unknown	China	Hunan	Apodemus agrarius	H0755	2007	Chinese Isolated strains	this study
Group 1	1	1	1	1	1	1	1	1	L. interrogans	Icterohaemorrhagiae	Unknown	China	Hunan	Apodemus agrarius	H0756	2007	Chinese Isolated strains	this study
Group 2	143	24	27	30	34	67	27	11	L. borgpetersenii	Icterohaemorrhagiae	Unknown	China	Jiangxi	Rattus rattoides	J10	2006	Chinese Isolated strains	this study
Group 2	209	24	27	30	34	67	59	11	L. borgpetersenii	Icterohaemorrhagiae	Unknown	China	Jiangxi	Rattus norvegicus	J105	2007	Chinese Isolated strains	this study
Group 2	209	24	27	30	34	67	59	11	L. borgpetersenii	Icterohaemorrhagiae	Unknown	China	Jiangxi	Rattus norvegicus	J107	2007	Chinese Isolated strains	this study
Singleton	17	1	1	2	2	10	4	8	L. interrogans	Icterohaemorrhagiae	Unknown	China	Jiangxi	Rattus norvegicus	J120	2008	Chinese Isolated strains	this study
Group 2	143	24	27	30	34	67	27	11	L. borgpetersenii	Icterohaemorrhagiae	Unknown	China	Jiangxi	Rattus norvegicus	J125	2007	Chinese Isolated strains	this study
Group 1	1	1	1	1	1	1	1	1	L. interrogans	Icterohaemorrhagiae	Unknown	China	Jiangxi	Apodemus agrarius	J126	2008	Chinese Isolated strains	this study
Group 1	1	1	1	1	1	1	1	1	L. interrogans	Icterohaemorrhagiae	Unknown	China	Jiangxi	Rattus rattoides	J127	2008	Chinese Isolated strains	this study
Group 1	1	1	1	1	1	1	1	1	L. interrogans	Icterohaemorrhagiae	Unknown	China	Jiangxi	Rattus rattoides	J128	2008	Chinese Isolated strains	this study
Group 2	143	24	27	30	34	67	27	11	L. borgpetersenii	Icterohaemorrhagiae	Unknown	China	Jiangxi	Rattus rattoides	J13	2006	Chinese Isolated strains	this study
Group 1	1	1	1	1	1	1	1	1	L. interrogans	Icterohaemorrhagiae	Unknown	China	Jiangxi	Apodemus agrarius	J130	2008	Chinese Isolated strains	this study
Group 1	1	1	1	1	1	1	1	1	L. interrogans	Icterohaemorrhagiae	Unknown	China	Jiangxi	Apodemus agrarius	J131	2008	Chinese Isolated strains	this study
Group 1	1	1	1	1	1	1	1	1	L. interrogans	Icterohaemorrhagiae	Unknown	China	Jiangxi	Rattus rattoides	J133	2008	Chinese Isolated strains	this study
Group 1	1	1	1	1	1	1	1	1	L. interrogans	Icterohaemorrhagiae	Unknown	China	Jiangxi	Rattus tanezumi	J134	2008	Chinese Isolated strains	this study
Group 1	1	1	1	1	1	1	1	1	L. interrogans	Icterohaemorrhagiae	Unknown	China	Jiangxi	Rattus tanezumi	J135	2008	Chinese Isolated strains	this study
Group 1	1	1	1	1	1	1	1	1	L. interrogans	Icterohaemorrhagiae	Unknown	China	Jiangxi	Rattus rattoides	J136	2008	Chinese Isolated strains	this study
Group 1	1	1	1	1	1	1	1	1	L. interrogans	Icterohaemorrhagiae	Unknown	China	Jiangxi	Apodemus agrarius	J139	2008	Chinese Isolated strains	this study
Group 2	143	24	27	30	34	67	27	11	L. borgpetersenii	Icterohaemorrhagiae	Unknown	China	Jiangxi	Rattus rattoides	J14	2006	Chinese Isolated strains	this study
Group 1	1	1	1	1	1	1	1	1	L. interrogans	Icterohaemorrhagiae	Unknown	China	Jiangxi	Apodemus agrarius	J140	2008	Chinese Isolated strains	this study
Group 1	1	1	1	1	1	1	1	1	L. interrogans	Icterohaemorrhagiae	Unknown	China	Jiangxi	Apodemus agrarius	J141	2008	Chinese Isolated strains	this study
Group 1	1	1	1	1	1	1	1	1	L. interrogans	Icterohaemorrhagiae	Lai	China	Jiangxi	Apodemus agrarius	J22	2006	Chinese Isolated strains	this study
Singleton	17	1	1	2	2	10	4	8	L. interrogans	Icterohaemorrhagiae	Lai	China	Jiangxi	Apodemus agrarius	J25	2006	Chinese Isolated strains	this study
Group 2	143	24	27	30	34	67	27	11	L. borgpetersenii	Icterohaemorrhagiae	Unknown	China	Jiangxi	Rattus norvegicus	J32	2006	Chinese Isolated strains	this study
Group 2	143	24	27	30	34	67	27	11	L. borgpetersenii	Icterohaemorrhagiae	Unknown	China	Jiangxi	Rattus norvegicus	J33	2006	Chinese Isolated strains	this study
Singleton	17	1	1	2	2	10	4	8	L. interrogans	Icterohaemorrhagiae	Lai	China	Jiangxi	Human	J40	2006	Chinese Isolated strains	this study
Group 1	1	1	1	1	1	1	1	1	L. interrogans	Icterohaemorrhagiae	Unknown	China	Jiangxi	Apodemus agrarius	J61	2007	Chinese Isolated strains	this study
Group 1	1	1	1	1	1	1	1	1	L. interrogans	Icterohaemorrhagiae	Unknown	China	Jiangxi	Apodemus agrarius	J62	2007	Chinese Isolated strains	this study
Singleton	17	1	1	2	2	10	4	8	L. interrogans	Icterohaemorrhagiae	Unknown	China	Jiangxi	Apodemus agrarius	J67	2007	Chinese Isolated strains	this study
Singleton	17	1	1	2	2	10	4	8	L. interrogans	Icterohaemorrhagiae	Unknown	China	Jiangxi	Apodemus agrarius	J68	2007	Chinese Isolated strains	this study
Group 1	1	1	1	1	1	1	1	1	L. interrogans	Icterohaemorrhagiae	Unknown	China	Jiangxi	Apodemus agrarius	J77	2007	Chinese Isolated strains	this study
Group 2	143	24	27	30	34	67	27	11	L. borgpetersenii	Icterohaemorrhagiae	Unknown	China	Jiangxi	Rat	J8	2005	Chinese Isolated strains	this study
Group 1	1	1	1	1	1	1	1	1	L. interrogans	Icterohaemorrhagiae	Unknown	China	Jiangxi	Apodemus agrarius	J80	2007	Chinese Isolated strains	this study
Group 1	1	1	1	1	1	1	1	1	L. interrogans	Icterohaemorrhagiae	Unknown	China	Jiangxi	Apodemus agrarius	J87	2007	Chinese Isolated strains	this study
Group 1	1	1	1	1	1	1	1	1	L. interrogans	Icterohaemorrhagiae	Unknown	China	Jiangxi	Apodemus agrarius	J88	2007	Chinese Isolated strains	this study
Group 1	1	1	1	1	1	1	1	1	L. interrogans	Icterohaemorrhagiae	Unknown	China	Jiangxi	Apodemus agrarius	J90	2007	Chinese Isolated strains	this study
Group 2	143	24	27	30	34	67	27	11	L. borgpetersenii	Icterohaemorrhagiae	Unknown	China	Jiangxi	Rattus norvegicus	J95	2007	Chinese Isolated strains	this study
Group 2	143	24	27	30	34	67	27	11	L. borgpetersenii	Icterohaemorrhagiae	Unknown	China	Jiangxi	Rattus rattoides	J99	2007	Chinese Isolated strains	this study
