# Supplementary material for: Molecular Typing of Pathogenic Leptospira Serogroup Icterohaemorrhagiae Strains Circulating in China during the Past 50 Years
Source: PLoS Negl Trop Dis. 2015 May 19;9(5):e0003762. doi: 10.1371/journal.pntd.0003762 (PMC4437656; doi:10.1371/journal.pntd.0003762)
Supplement: S3 Table — (XLS) [file pntd.0003762.s005.xls]

## Sheet: 121 internetnational strains
ST	glmU	pntA	sucA	tpiA	pfkB	mreA	caiB	Species	Serogroup	Serovar	Country	Location of isolation	Source Type	Strains	Year	Strains type	strains origin
1	1	1	1	1	1	1	1	L. interrogans	Icterohaemorrhagiae	Lai	China	Sichuan	Human	Lai	1958	International strains	MLST Database
1	1	1	1	1	1	1	1	L. interrogans	Icterohaemorrhagiae	Lai	China	Sichuan	Human	56601	1958	International strains	MLST Database
1	1	1	1	1	1	1	1	L. interrogans	Icterohaemorrhagiae	Unknown	China	Hunan	Apodemus agrarius	H0703	2007	International strains	MLST Database
17	1	1	2	2	10	4	8	L. interrogans	Icterohaemorrhagiae	Icterohaemorrhagiae	Belgium	Unknown	Human	RGA	1915	International strains	MLST Database
17	1	1	2	2	10	4	8	L. interrogans	Icterohaemorrhagiae	Copenhageni	Brazil	Unknown	Human	Fiocruz L1-130	Unknown	International strains	MLST Database
17	1	1	2	2	10	4	8	L. interrogans	Icterohaemorrhagiae	Copenhageni	Denmark	Unknown	Human	M 20	1938	International strains	MLST Database
17	1	1	2	2	10	4	8	L. interrogans	Icterohaemorrhagiae	Icterohaemorrhagiae	Japan	Unknown	Human	Ictero No.1	1915*	International strains	MLST Database
19	1	1	2	1	12	1	6	L. interrogans	Icterohaemorrhagiae	Mankarso	Indonesia	Unknown	Human	Mankarso	1938	International strains	MLST Database
21	1	1	2	2	6	13	9	L. interrogans	Icterohaemorrhagiae	Smithi	Malaysia	Unknown	Human	Smith	1953-1955	International strains	MLST Database
23	1	1	9	6	6	11	7	L. interrogans	Icterohaemorrhagiae	Naam	Indonesia	Unknown	Human	Naam	1936	International strains	MLST Database
28	1	13	1	1	14	6	13	L. interrogans	Icterohaemorrhagiae	Birkini	Malaysia	Unknown	Human	Birkin	1953-1955	International strains	MLST Database
38	3	3	3	3	4	6	8	L. interrogans	Icterohaemorrhagiae	Gem	Sri Lanka	Unknown	Human	Simon	1966	International strains	MLST Database
65	14	20	12	22	31	18	23	L. kirschneri	Icterohaemorrhagiae	Mwogolo	Zaire	Unknown	Human	Mwogolo	1938	International strains	MLST Database
98	1	1	19	1	1	1	1	L. interrogans	Icterohaemorrhagiae	Honghe	China	Sichuan	Human	81244	1981	International strains	MLST Database
122	13	20	22	22	31	18	23	L. kirschneri	Icterohaemorrhagiae	Ndambari	Zaire	Unknown	Human	Ndambari	1938	International strains	MLST Database
122	13	20	22	22	31	18	23	L. kirschneri	Icterohaemorrhagiae	Bogvere	Jamaica	Unknown	Rat	LT 60-69	Unknown	International strains	MLST Database
127	27	34	15	22	31	18	23	L. kirschneri	Icterohaemorrhagiae	Ndahambukuje	Zaire	Unknown	Human	Ndahambukuje	1938	International strains	MLST Database
128	1	31	1	1	1	1	1	L. interrogans	Icterohaemorrhagiae	Unknown	China	Hunan	Apodemus agrarius	H0728	2007	International strains	MLST Database
128	1	31	1	1	1	1	1	L. interrogans	Icterohaemorrhagiae	Unknown	China	Hunan	Apodemus agrarius	H0754	2007	International strains	MLST Database
17	1	1	2	2	10	4	8	L. interrogans	Icterohaemorrhagiae	Icterohaemorrhagiae	Russia	Unknown	Unknown	gimc2010:Sv-19	Unknown	International strains	Voronina et al., 2014
17	1	1	2	2	10	4	8	L. interrogans	Icterohaemorrhagiae	Unknown	Russia	Unknown	Unknown	gimc2009:Rn-2010	Unknown	International strains	Voronina et al., 2014
17	1	1	2	2	10	4	8	L. interrogans	Icterohaemorrhagiae	Copenhageni	Russia	Unknown	Unknown	gimc2011:Rn-493	Unknown	International strains	Voronina et al., 2014
17	1	1	2	2	10	4	8	L. interrogans	Icterohaemorrhagiae	Copenhageni	Russia	Unknown	Unknown	gimc2012:Rn-16	Unknown	International strains	Voronina et al., 2014
17	1	1	2	2	10	4	8	L. interrogans	Icterohaemorrhagiae	Copenhageni	Russia	Unknown	Unknown	gimc2013:Rn-77	Unknown	International strains	Voronina et al., 2014
199	1	1	62	2	10	4	8	L. interrogans	Icterohaemorrhagiae	Copenhageni	Russia	Unknown	Unknown	gimc2020:M-20R	Unknown	International strains	Voronina et al., 2014
199	1	1	62	2	10	4	8	L. interrogans	Icterohaemorrhagiae	Copenhageni	Russia	Unknown	Unknown	gimc2021:Abduloev	Unknown	International strains	Voronina et al., 2014
199	1	1	62	2	10	4	8	L. interrogans	Icterohaemorrhagiae	Copenhageni	Russia	Unknown	Unknown	gimc2022:Cl-11	Unknown	International strains	Voronina et al., 2014
206	1	1	62	2	10	56	8	L. interrogans	Icterohaemorrhagiae	Copenhageni	Russia	Unknown	Unknown	gimc2030:Cl-17	Unknown	International strains	Voronina et al., 2014
17	1	1	2	2	10	4	8	L. interrogans	Icterohaemorrhagiae	Unknown	Argentina	Unknown	Rat	La Cava 1	1993	International strains	Caimi et al., 2012
17	1	1	2	2	10	4	8	L. interrogans	Icterohaemorrhagiae	Unknown	Argentina	Unknown	Porcine	Cañuelas III	1996	International strains	Caimi et al., 2012
17	1	1	2	2	10	4	8	L. interrogans	Icterohaemorrhagiae	Unknown	Argentina	Unknown	Human	E3	2005	International strains	Caimi et al., 2012
17	1	1	2	2	10	4	8	ND	Icterohaemorrhagiae	Icterohaemorrhagiae or Copenhageni	Brazil	Sa˜o Paulo,	Human	Strain 1	1986	International strains	Romero et al., 2011
17	1	1	2	2	10	4	8	ND	Icterohaemorrhagiae	Icterohaemorrhagiae or Copenhageni	Brazil	Sa˜o Paulo,	Human	Strain 2	1986	International strains	Romero et al., 2011
17	1	1	2	2	10	4	8	ND	Icterohaemorrhagiae	Icterohaemorrhagiae or Copenhageni	Brazil	Sa˜o Paulo,	Human	Strain 3	1986	International strains	Romero et al., 2011
17	1	1	2	2	10	4	8	ND	Icterohaemorrhagiae	Icterohaemorrhagiae or Copenhageni	Brazil	Sa˜o Paulo,	Human	Strain 4	1986	International strains	Romero et al., 2011
17	1	1	2	2	10	4	8	ND	Icterohaemorrhagiae	Icterohaemorrhagiae or Copenhageni	Brazil	Sa˜o Paulo,	Human	Strain 5	1986	International strains	Romero et al., 2011
17	1	1	2	2	10	4	8	ND	Icterohaemorrhagiae	Icterohaemorrhagiae or Copenhageni	Brazil	Sa˜o Paulo,	Human	Strain 6	1986	International strains	Romero et al., 2011
17	1	1	2	2	10	4	8	ND	Icterohaemorrhagiae	Icterohaemorrhagiae or Copenhageni	Brazil	Sa˜o Paulo,	Human	Strain 7	1986	International strains	Romero et al., 2011
17	1	1	2	2	10	4	8	ND	Icterohaemorrhagiae	Icterohaemorrhagiae or Copenhageni	Brazil	Sa˜o Paulo,	Human	Strain 8	1986	International strains	Romero et al., 2011
17	1	1	2	2	10	4	8	ND	Icterohaemorrhagiae	Icterohaemorrhagiae or Copenhageni	Brazil	Sa˜o Paulo,	Human	Strain 9	1986	International strains	Romero et al., 2011
17	1	1	2	2	10	4	8	ND	Icterohaemorrhagiae	Icterohaemorrhagiae or Copenhageni	Brazil	Sa˜o Paulo,	Human	Strain 10	1989	International strains	Romero et al., 2011
17	1	1	2	2	10	4	8	ND	Icterohaemorrhagiae	Icterohaemorrhagiae or Copenhageni	Brazil	Sa˜o Paulo,	Human	Strain 11	1989	International strains	Romero et al., 2011
17	1	1	2	2	10	4	8	ND	Icterohaemorrhagiae	Icterohaemorrhagiae or Copenhageni	Brazil	Sa˜o Paulo,	Human	Strain 12	1989	International strains	Romero et al., 2011
17	1	1	2	2	10	4	8	ND	Icterohaemorrhagiae	Icterohaemorrhagiae or Copenhageni	Brazil	Sa˜o Paulo,	Human	Strain 13	1989	International strains	Romero et al., 2011
17	1	1	2	2	10	4	8	ND	Icterohaemorrhagiae	Icterohaemorrhagiae or Copenhageni	Brazil	Sa˜o Paulo,	Human	Strain 14	1989	International strains	Romero et al., 2011
17	1	1	2	2	10	4	8	ND	Icterohaemorrhagiae	Icterohaemorrhagiae or Copenhageni	Brazil	Sa˜o Paulo,	Human	Strain 15	1995	International strains	Romero et al., 2011
17	1	1	2	2	10	4	8	ND	Icterohaemorrhagiae	Icterohaemorrhagiae or Copenhageni	Brazil	Sa˜o Paulo,	Human	Strain 16	1995	International strains	Romero et al., 2011
17	1	1	2	2	10	4	8	ND	Icterohaemorrhagiae	Icterohaemorrhagiae or Copenhageni	Brazil	Sa˜o Paulo,	Human	Strain 17	1995	International strains	Romero et al., 2011
17	1	1	2	2	10	4	8	ND	Icterohaemorrhagiae	Icterohaemorrhagiae or Copenhageni	Brazil	Sa˜o Paulo,	Human	Strain 18	1995	International strains	Romero et al., 2011
17	1	1	2	2	10	4	8	ND	Icterohaemorrhagiae	Icterohaemorrhagiae or Copenhageni	Brazil	Sa˜o Paulo,	Human	Strain 19	1995	International strains	Romero et al., 2011
17	1	1	2	2	10	4	8	ND	Icterohaemorrhagiae	Icterohaemorrhagiae or Copenhageni	Brazil	Sa˜o Paulo,	Human	Strain 20	1995	International strains	Romero et al., 2011
17	1	1	2	2	10	4	8	ND	Icterohaemorrhagiae	Icterohaemorrhagiae or Copenhageni	Brazil	Sa˜o Paulo,	Human	Strain 21	1995	International strains	Romero et al., 2011
17	1	1	2	2	10	4	8	ND	Icterohaemorrhagiae	Icterohaemorrhagiae or Copenhageni	Brazil	Sa˜o Paulo,	Human	Strain 22	1996	International strains	Romero et al., 2011
17	1	1	2	2	10	4	8	ND	Icterohaemorrhagiae	Icterohaemorrhagiae or Copenhageni	Brazil	Sa˜o Paulo,	Human	Strain 23	1996	International strains	Romero et al., 2011
17	1	1	2	2	10	4	8	ND	Icterohaemorrhagiae	Icterohaemorrhagiae or Copenhageni	Brazil	Sa˜o Paulo,	Human	Strain 24	1996	International strains	Romero et al., 2011
17	1	1	2	2	10	4	8	ND	Icterohaemorrhagiae	Icterohaemorrhagiae or Copenhageni	Brazil	Sa˜o Paulo,	Human	Strain 25	1996	International strains	Romero et al., 2011
17	1	1	2	2	10	4	8	ND	Icterohaemorrhagiae	Icterohaemorrhagiae or Copenhageni	Brazil	Sa˜o Paulo,	Human	Strain 26	1996	International strains	Romero et al., 2011
17	1	1	2	2	10	4	8	ND	Icterohaemorrhagiae	Icterohaemorrhagiae or Copenhageni	Brazil	Sa˜o Paulo,	Human	Strain 27	1997	International strains	Romero et al., 2011
17	1	1	2	2	10	4	8	ND	Icterohaemorrhagiae	Icterohaemorrhagiae or Copenhageni	Brazil	Sa˜o Paulo,	Human	Strain 28	1997	International strains	Romero et al., 2011
17	1	1	2	2	10	4	8	ND	Icterohaemorrhagiae	Icterohaemorrhagiae or Copenhageni	Brazil	Sa˜o Paulo,	Human	Strain 29	1997	International strains	Romero et al., 2011
17	1	1	2	2	10	4	8	ND	Icterohaemorrhagiae	Icterohaemorrhagiae or Copenhageni	Brazil	Sa˜o Paulo,	Human	Strain 30	1997	International strains	Romero et al., 2011
17	1	1	2	2	10	4	8	ND	Icterohaemorrhagiae	Icterohaemorrhagiae or Copenhageni	Brazil	Sa˜o Paulo,	Human	Strain 31	1997	International strains	Romero et al., 2011
17	1	1	2	2	10	4	8	ND	Icterohaemorrhagiae	Icterohaemorrhagiae or Copenhageni	Brazil	Sa˜o Paulo,	Human	Strain 32	1997	International strains	Romero et al., 2011
17	1	1	2	2	10	4	8	ND	Icterohaemorrhagiae	Icterohaemorrhagiae or Copenhageni	Brazil	Sa˜o Paulo,	Human	Strain 33	1997	International strains	Romero et al., 2011
17	1	1	2	2	10	4	8	ND	Icterohaemorrhagiae	Icterohaemorrhagiae or Copenhageni	Brazil	Sa˜o Paulo,	Human	Strain 34	1997	International strains	Romero et al., 2011
17	1	1	2	2	10	4	8	ND	Icterohaemorrhagiae	Icterohaemorrhagiae or Copenhageni	Brazil	Sa˜o Paulo,	Human	Strain 35	1997	International strains	Romero et al., 2011
17	1	1	2	2	10	4	8	ND	Icterohaemorrhagiae	Icterohaemorrhagiae or Copenhageni	Brazil	Sa˜o Paulo,	Human	Strain 36	1997	International strains	Romero et al., 2011
17	1	1	2	2	10	4	8	ND	Icterohaemorrhagiae	Icterohaemorrhagiae or Copenhageni	Brazil	Sa˜o Paulo,	Human	Strain 37	1998	International strains	Romero et al., 2011
17	1	1	2	2	10	4	8	ND	Icterohaemorrhagiae	Icterohaemorrhagiae or Copenhageni	Brazil	Sa˜o Paulo,	Human	Strain 38	1998	International strains	Romero et al., 2011
17	1	1	2	2	10	4	8	ND	Icterohaemorrhagiae	Icterohaemorrhagiae or Copenhageni	Brazil	Sa˜o Paulo,	Human	Strain 39	1998	International strains	Romero et al., 2011
17	1	1	2	2	10	4	8	ND	Icterohaemorrhagiae	Icterohaemorrhagiae or Copenhageni	Brazil	Sa˜o Paulo,	Human	Strain 40	1998	International strains	Romero et al., 2011
17	1	1	2	2	10	4	8	ND	Icterohaemorrhagiae	Icterohaemorrhagiae or Copenhageni	Brazil	Sa˜o Paulo,	Human	Strain 41	1998	International strains	Romero et al., 2011
17	1	1	2	2	10	4	8	ND	Icterohaemorrhagiae	Icterohaemorrhagiae or Copenhageni	Brazil	Sa˜o Paulo,	Human	Strain 42	1998	International strains	Romero et al., 2011
17	1	1	2	2	10	4	8	ND	Icterohaemorrhagiae	Icterohaemorrhagiae or Copenhageni	Brazil	Sa˜o Paulo,	Human	Strain 43	1998	International strains	Romero et al., 2011
17	1	1	2	2	10	4	8	ND	Icterohaemorrhagiae	Icterohaemorrhagiae or Copenhageni	Brazil	Sa˜o Paulo,	Human	Strain 44	1998	International strains	Romero et al., 2011
17	1	1	2	2	10	4	8	ND	Icterohaemorrhagiae	Icterohaemorrhagiae or Copenhageni	Brazil	Sa˜o Paulo,	Human	Strain 45	1998	International strains	Romero et al., 2011
17	1	1	2	2	10	4	8	ND	Icterohaemorrhagiae	Icterohaemorrhagiae or Copenhageni	Brazil	Sa˜o Paulo,	Human	Strain 46	1998	International strains	Romero et al., 2011
17	1	1	2	2	10	4	8	ND	Icterohaemorrhagiae	Icterohaemorrhagiae or Copenhageni	Brazil	Sa˜o Paulo,	Human	Strain 47	1999	International strains	Romero et al., 2011
17	1	1	2	2	10	4	8	ND	Icterohaemorrhagiae	Icterohaemorrhagiae or Copenhageni	Brazil	Sa˜o Paulo,	Human	Strain 48	1999	International strains	Romero et al., 2011
17	1	1	2	2	10	4	8	ND	Icterohaemorrhagiae	Icterohaemorrhagiae or Copenhageni	Brazil	Sa˜o Paulo,	Human	Strain 49	1999	International strains	Romero et al., 2011
17	1	1	2	2	10	4	8	ND	Icterohaemorrhagiae	Icterohaemorrhagiae or Copenhageni	Brazil	Sa˜o Paulo,	Human	Strain 50	1999	International strains	Romero et al., 2011
17	1	1	2	2	10	4	8	ND	Icterohaemorrhagiae	Icterohaemorrhagiae or Copenhageni	Brazil	Sa˜o Paulo,	Human	Strain 51	2000	International strains	Romero et al., 2011
17	1	1	2	2	10	4	8	ND	Icterohaemorrhagiae	Icterohaemorrhagiae or Copenhageni	Brazil	Sa˜o Paulo,	Human	Strain 52	2000	International strains	Romero et al., 2011
17	1	1	2	2	10	4	8	ND	Icterohaemorrhagiae	Icterohaemorrhagiae or Copenhageni	Brazil	Sa˜o Paulo,	Human	Strain 53	2001	International strains	Romero et al., 2011
17	1	1	2	2	10	4	8	ND	Icterohaemorrhagiae	Icterohaemorrhagiae or Copenhageni	Brazil	Sa˜o Paulo,	Human	Strain 54	2001	International strains	Romero et al., 2011
17	1	1	2	2	10	4	8	ND	Icterohaemorrhagiae	Icterohaemorrhagiae or Copenhageni	Brazil	Sa˜o Paulo,	Human	Strain 55	2001	International strains	Romero et al., 2011
17	1	1	2	2	10	4	8	ND	Icterohaemorrhagiae	Icterohaemorrhagiae or Copenhageni	Brazil	Sa˜o Paulo,	Human	Strain 56	2001	International strains	Romero et al., 2011
17	1	1	2	2	10	4	8	ND	Icterohaemorrhagiae	Icterohaemorrhagiae or Copenhageni	Brazil	Sa˜o Paulo,	Human	Strain 57	2001	International strains	Romero et al., 2011
17	1	1	2	2	10	4	8	ND	Icterohaemorrhagiae	Icterohaemorrhagiae or Copenhageni	Brazil	Sa˜o Paulo,	Human	Strain 58	2001	International strains	Romero et al., 2011
17	1	1	2	2	10	4	8	ND	Icterohaemorrhagiae	Icterohaemorrhagiae or Copenhageni	Brazil	Sa˜o Paulo,	Human	Strain 59	2001	International strains	Romero et al., 2011
17	1	1	2	2	10	4	8	ND	Icterohaemorrhagiae	Icterohaemorrhagiae or Copenhageni	Brazil	Sa˜o Paulo,	Human	Strain 60	2001	International strains	Romero et al., 2011
17	1	1	2	2	10	4	8	ND	Icterohaemorrhagiae	Icterohaemorrhagiae or Copenhageni	Brazil	Sa˜o Paulo,	Human	Strain 61	2001	International strains	Romero et al., 2011
17	1	1	2	2	10	4	8	ND	Icterohaemorrhagiae	Icterohaemorrhagiae or Copenhageni	Brazil	Sa˜o Paulo,	Human	Strain 62	2001	International strains	Romero et al., 2011
17	1	1	2	2	10	4	8	ND	Icterohaemorrhagiae	Icterohaemorrhagiae or Copenhageni	Brazil	Sa˜o Paulo,	Human	Strain 63	2002	International strains	Romero et al., 2011
17	1	1	2	2	10	4	8	ND	Icterohaemorrhagiae	Icterohaemorrhagiae or Copenhageni	Brazil	Sa˜o Paulo,	Human	Strain 64	2002	International strains	Romero et al., 2011
17	1	1	2	2	10	4	8	ND	Icterohaemorrhagiae	Icterohaemorrhagiae or Copenhageni	Brazil	Sa˜o Paulo,	Human	Strain 65	2002	International strains	Romero et al., 2011
17	1	1	2	2	10	4	8	ND	Icterohaemorrhagiae	Icterohaemorrhagiae or Copenhageni	Brazil	Sa˜o Paulo,	Human	Strain 66	2002	International strains	Romero et al., 2011
17	1	1	2	2	10	4	8	ND	Icterohaemorrhagiae	Icterohaemorrhagiae or Copenhageni	Brazil	Sa˜o Paulo,	Human	Strain 67	2002	International strains	Romero et al., 2011
17	1	1	2	2	10	4	8	ND	Icterohaemorrhagiae	Icterohaemorrhagiae or Copenhageni	Brazil	Sa˜o Paulo,	Human	Strain 68	2002	International strains	Romero et al., 2011
17	1	1	2	2	10	4	8	ND	Icterohaemorrhagiae	Icterohaemorrhagiae or Copenhageni	Brazil	Sa˜o Paulo,	Human	Strain 69	2002	International strains	Romero et al., 2011
17	1	1	2	2	10	4	8	ND	Icterohaemorrhagiae	Icterohaemorrhagiae or Copenhageni	Brazil	Sa˜o Paulo,	Human	Strain 70	2003	International strains	Romero et al., 2011
17	1	1	2	2	10	4	8	ND	Icterohaemorrhagiae	Icterohaemorrhagiae or Copenhageni	Brazil	Sa˜o Paulo,	Human	Strain 71	2003	International strains	Romero et al., 2011
17	1	1	2	2	10	4	8	ND	Icterohaemorrhagiae	Icterohaemorrhagiae or Copenhageni	Brazil	Sa˜o Paulo,	Human	Strain 72	2003	International strains	Romero et al., 2011
17	1	1	2	2	10	4	8	ND	Icterohaemorrhagiae	Icterohaemorrhagiae or Copenhageni	Brazil	Sa˜o Paulo,	Human	Strain 73	2003	International strains	Romero et al., 2011
17	1	1	2	2	10	4	8	ND	Icterohaemorrhagiae	Icterohaemorrhagiae or Copenhageni	Brazil	Sa˜o Paulo,	Human	Strain 74	2003	International strains	Romero et al., 2011
17	1	1	2	2	10	4	8	ND	Icterohaemorrhagiae	Icterohaemorrhagiae or Copenhageni	Brazil	Sa˜o Paulo,	Human	Strain 75	2004	International strains	Romero et al., 2011
17	1	1	2	2	10	4	8	ND	Icterohaemorrhagiae	Icterohaemorrhagiae or Copenhageni	Brazil	Sa˜o Paulo,	Human	Strain 76	2004	International strains	Romero et al., 2011
17	1	1	2	2	10	4	8	ND	Icterohaemorrhagiae	Icterohaemorrhagiae or Copenhageni	Brazil	Sa˜o Paulo,	Human	Strain 77	2004	International strains	Romero et al., 2011
17	1	1	2	2	10	4	8	ND	Icterohaemorrhagiae	Icterohaemorrhagiae or Copenhageni	Brazil	Sa˜o Paulo,	Human	Strain 78	2004	International strains	Romero et al., 2011
17	1	1	2	2	10	4	8	ND	Icterohaemorrhagiae	Icterohaemorrhagiae or Copenhageni	Brazil	Sa˜o Paulo,	Human	Strain 79	2004	International strains	Romero et al., 2011
17	1	1	2	2	10	4	8	ND	Icterohaemorrhagiae	Icterohaemorrhagiae or Copenhageni	Brazil	Sa˜o Paulo,	Human	Strain 80	2006	International strains	Romero et al., 2011
17	1	1	2	2	10	4	8	ND	Icterohaemorrhagiae	Icterohaemorrhagiae or Copenhageni	Brazil	Sa˜o Paulo,	Human	Strain 81	2006	International strains	Romero et al., 2011
17	1	1	2	2	10	4	8	ND	Icterohaemorrhagiae	Icterohaemorrhagiae or Copenhageni	Brazil	Sa˜o Paulo,	Human	Strain 82	2006	International strains	Romero et al., 2011
17	1	1	2	2	10	4	8	ND	Icterohaemorrhagiae	Icterohaemorrhagiae or Copenhageni	Brazil	Sa˜o Paulo,	Human	Strain 83	2006	International strains	Romero et al., 2011
17	1	1	2	2	10	4	8	ND	Icterohaemorrhagiae	Icterohaemorrhagiae or Copenhageni	Brazil	Sa˜o Paulo,	Human	Strain 84	2006	International strains	Romero et al., 2011
17	1	1	2	2	10	4	8	ND	Icterohaemorrhagiae	Icterohaemorrhagiae or Copenhageni	Brazil	Sa˜o Paulo,	Human	Strain 85	2007	International strains	Romero et al., 2011
17	1	1	2	2	10	4	8	ND	Icterohaemorrhagiae	Icterohaemorrhagiae or Copenhageni	Brazil	Sa˜o Paulo,	Human	Strain 86	2007	International strains	Romero et al., 2011
17	1	1	2	2	10	4	8	ND	Icterohaemorrhagiae	Icterohaemorrhagiae or Copenhageni	Brazil	Sa˜o Paulo,	Human	Strain 87	2007	International strains	Romero et al., 2011
17	1	1	2	2	10	4	8	ND	Icterohaemorrhagiae	Icterohaemorrhagiae or Copenhageni	Brazil	Sa˜o Paulo,	Human	Strain 88	2009	International strains	Romero et al., 2011
17	1	1	2	2	10	4	8	ND	Icterohaemorrhagiae	Icterohaemorrhagiae or Copenhageni	Brazil	Sa˜o Paulo,	Human	Strain 89	2009	International strains	Romero et al., 2011
17	1	1	2	2	10	4	8	ND	Icterohaemorrhagiae	Icterohaemorrhagiae or Copenhageni	Brazil	Sa˜o Paulo,	Human	Strain 90	2009	International strains	Romero et al., 2011
