# Supplementary material for: Molecular Typing of Pathogenic Leptospira Serogroup Icterohaemorrhagiae Strains Circulating in China during the Past 50 Years
Source: PLoS Negl Trop Dis. 2015 May 19;9(5):e0003762. doi: 10.1371/journal.pntd.0003762 (PMC4437656; doi:10.1371/journal.pntd.0003762)
Supplement: S4 Table — (XLS) [file pntd.0003762.s006.xls]

## Sheet: 31 Leptospira strains
Strain	Year of isolation	Location of isolation	Source Type	Species	Serogroup	Serovar	ST
56101	1938	Denmark	Human	L. interrogans	Icterohaemorrhagiae	Copenhageni	199
56102	1915	Belgium	Human	L. interrogans	Icterohaemorrhagiae	Icterohaemorrhagiae	17
56103	1936	Indonesia	Human	L. interrogans	Icterohaemorrhagiae	Naam	23
56104	1936	Indonesia	Human	L. interrogans	Icterohaemorrhagiae	Mankarso	19
56108	1938	Congo	Human	L. kirschneri	Icterohaemorrhagiae	Ndambari	141
56166	1938	Zaire	Human	L. kirschneri	Icterohaemorrhagiae	Mwogolo	65
56229	1966	Sri Lanka	Unknown	L. interrogans	Icterohaemorrhagiae	Gem	38
56233	Unknown	Japan	Unknown	L. interrogans	Icterohaemorrhagiae	Tonkini	200
56601	1958	Sichuan China	Human	L. interrogans	Icterohaemorrhagiae	Lai	1
56618	1969	Sichuan China	Human	L. interrogans	Icterohaemorrhagiae	Icterohaemorrhagiae	17
56619	1960	Yunnan China	Human	L. interrogans	Icterohaemorrhagiae	Copenhageni	201
56620	1966	Sichuan China	Human	L. interrogans	Icterohaemorrhagiae	Naam	1
56641	Unknown	Sichuan China	Unknown	L. interrogans	Icterohaemorrhagiae	Nanxi	202
56642	1959	Yunnan China	Human	L. interrogans	Icterohaemorrhagiae	Honghe	92
56678	1981	Sichuan China	Human	L. interrogans	Icterohaemorrhagiae	Renshou	17
56679	1982	Sichuan China	Human	L. interrogans	Icterohaemorrhagiae	Liangshan	1
9088	1990	Sichuan China	Human	L. interrogans	Icterohaemorrhagiae	Smithi	17
9091	1990	Sichuan China	Human	L. interrogans	Icterohaemorrhagiae	Icterohaemorrhagiae	17
9195	1991	Sichuan China	Human	L. interrogans	Icterohaemorrhagiae	Lai	1
74170	1974	Sichuan China	Human	L. interrogans	Icterohaemorrhagiae	Lai	1
78618	1978	Sichuan China	Human	L. interrogans	Icterohaemorrhagiae	Honghe	203
79353	1979	Sichuan China	Apodemus agrarius	L. interrogans	Icterohaemorrhagiae	Lai	1
81244	1981	Sichuan China	Human	L. interrogans	Icterohaemorrhagiae	Honghe	98
81328	1981	Sichuan China	Human	L. interrogans	Icterohaemorrhagiae	Copenhageni	17
81399	1981	Sichuan China	Human	L. interrogans	Icterohaemorrhagiae	Icterohaemorrhagiae	17
82224	1982	Sichuan China	Human	L. interrogans	Icterohaemorrhagiae	Liangshan	1
85002	1985	Sichuan China	Rat	L. interrogans	Icterohaemorrhagiae	Honghe	1
91124	1991	Sichuan China	Human	L. interrogans	Icterohaemorrhagiae	Lai	1
J22	2006	Jiangxi China	Apodemus agrarius	L. interrogans	Icterohaemorrhagiae	Lai	1
J25	2006	Jiangxi China	Apodemus agrarius	L. interrogans	Icterohaemorrhagiae	Lai	17
J40	2006	Jiangxi China	Human	L. interrogans	Icterohaemorrhagiae	Lai	17
